# Supplementary material for: Nanoporous Amorphous Carbon with Exceptional Ultra-High Strength
Source: Nanomaterials (Basel). 2023 Apr 21;13(8):1429. doi: 10.3390/nano13081429 (PMC10142945; doi:10.3390/nano13081429)
Supplement: Supplementary file 1 [file nanomaterials-13-01429-s001.zip]

Archive with 1 entries (1 files):
- nanomaterials-2316005-supplementary.pdf
